# Supplementary material for: Bivalent RSVpreF Subunit Vaccine Safety and Immunogenicity in Seropositive 2–<18 Year Olds
Source: Vaccines (Basel). 2026 Jan 28;14(2):128. doi: 10.3390/vaccines14020128 (PMC12944973; doi:10.3390/vaccines14020128)
Supplement: Supplementary file 1 [file vaccines-14-00128-s001.zip]

Archive with 8 entries (8 files):
- vaccines-4062096_Figure S1.pdf
- vaccines-4062096_Figure S2.pdf
- vaccines-4062096_Figure S3.pdf
- vaccines-4062096_Figure S4.pdf
- vaccines-4062096_Figure S5.pdf
- vaccines-4062096_Figure S6.pdf
- vaccines-4062096_Supplementary Text.pdf
- vaccines-4062096_Table S1.pdf
